# Supplementary material for: MALT1 in cerebrospinal fluid: a prognostic biomarker and potential therapeutic target in Alzheimer’s disease
Source: Front Neurol. 2026 Jan 6;16:1732729. doi: 10.3389/fneur.2025.1732729 (PMC12815869; doi:10.3389/fneur.2025.1732729)
Supplement: Supplementary file 2 [file Table_2.xlsx]

## Sheet: Supplementary table S1
MR original results
id.exposure	id.outcome	outcome	exposure	method	nsnp	b	se	pval	lo_ci	up_ci	or	or_lci95	or_uci95	fdr
Pb6YqT	uigirc	Alzheimer's disease	Leucine levels	Inverse variance weighted	23	0.437063	0.125839	0.000514293	0.190419	0.683707	1.54815	1.20976	1.98121	0.173317
kHbmA5	uigirc	Alzheimer's disease	Creatine levels	Inverse variance weighted	23	-0.493667	0.165864	0.0029171	-0.818759	-0.168574	0.610384	0.440978	0.844869	0.45356
scs9xA	uigirc	Alzheimer's disease	N1-methyl-2-pyridone-5-carboxamide levels	Inverse variance weighted	120	-0.0415836	0.0149413	0.0053835	-0.0708685	-0.0122988	0.959269	0.931584	0.987777	0.45356
vLKQVD	uigirc	Alzheimer's disease	Ascorbate (vitamin c) levels	Inverse variance weighted	277	-0.0280836	0.0104486	0.00719302	-0.0485629	-0.00760424	0.972307	0.952597	0.992425	0.48481
Ph67af	uigirc	Alzheimer's disease	3-methoxytyrosine levels	Inverse variance weighted	27	0.0722617	0.0280174	0.00990376	0.0173476	0.127176	1.07494	1.0175	1.13562	0.518089
VtItuW	uigirc	Alzheimer's disease	X-12015 levels	Inverse variance weighted	31	-0.0486133	0.0193841	0.0121454	-0.0866061	-0.0106204	0.952549	0.917038	0.989436	0.518089
Dvw7yw	uigirc	Alzheimer's disease	(N(1) + N(8))-acetylspermidine levels	Inverse variance weighted	129	-0.0381657	0.0154024	0.0132155	-0.0683543	-0.00797701	0.962553	0.933929	0.992055	0.518089
FjTPJ6	uigirc	Alzheimer's disease	Theophylline levels	Inverse variance weighted	31	0.0491089	0.020264	0.0153735	0.0093915	0.0888264	1.05033	1.00944	1.09289	0.518089
hbbcdY	uigirc	Alzheimer's disease	Ethyl beta-glucopyranoside levels	Inverse variance weighted	25	-0.0422703	0.0182716	0.0206982	-0.0780826	-0.00645798	0.958611	0.924888	0.993563	0.577626
k9aHMN	uigirc	Alzheimer's disease	X-12906 levels	Inverse variance weighted	30	0.18648	0.0836132	0.0257294	0.0225982	0.350362	1.205	1.02286	1.41958	0.577626
5JTLDI	uigirc	Alzheimer's disease	N1-methyladenosine levels	Inverse variance weighted	78	-0.0778893	0.0351798	0.0268266	-0.146842	-0.0089368	0.925067	0.863431	0.991103	0.577626
9hERw1	uigirc	Alzheimer's disease	N-acetylserine levels	Inverse variance weighted	24	0.278176	0.126133	0.0274244	0.030956	0.525396	1.32072	1.03144	1.69113	0.577626
wnFfxV	uigirc	Alzheimer's disease	Homoarginine levels	Inverse variance weighted	22	-0.132657	0.0633937	0.0363858	-0.256909	-0.00840536	0.875765	0.773439	0.99163	0.666799
1TnHOi	uigirc	Alzheimer's disease	Myo-inositol levels	Inverse variance weighted	139	-0.0464522	0.0222849	0.0371173	-0.0901306	-0.00277384	0.95461	0.913812	0.99723	0.666799
E7u5mH	uigirc	Alzheimer's disease	Asparagine levels	Inverse variance weighted	29	-0.201799	0.0996303	0.042818	-0.397075	-0.00652393	0.817259	0.672284	0.993497	0.687126
OhjLwJ	uigirc	Alzheimer's disease	Inosine levels	Inverse variance weighted	40	-0.142961	0.0723369	0.0481182	-0.284742	-0.00118077	0.866788	0.752209	0.99882	0.703083
7GoKgd	uigirc	Alzheimer's disease	Trans-4-hydroxyproline levels	Inverse variance weighted	62	-0.0553151	0.0282313	0.0500712	-0.110648	1.82014e-05	0.946187	0.895254	1.00002	0.703083
gSgm5u	uigirc	Alzheimer's disease	N-acetylglycine levels	Inverse variance weighted	32	-0.0934832	0.0489435	0.0561303	-0.189413	0.00244608	0.910753	0.827445	1.00245	0.706909
K5shn3	uigirc	Alzheimer's disease	Methylmalonate (mma) levels	Inverse variance weighted	326	-0.0174545	0.00925433	0.0592828	-0.035593	0.000683983	0.982697	0.965033	1.00068	0.706909
jHD1gl	uigirc	Alzheimer's disease	3-methylglutaconate levels	Inverse variance weighted	35	0.17255	0.0918983	0.0604336	-0.00757087	0.352671	1.18833	0.992458	1.42286	0.706909
YuNBD8	uigirc	Alzheimer's disease	Guaiacol sulfate levels	Inverse variance weighted	17	0.0630907	0.0336535	0.0608319	-0.00287013	0.129051	1.06512	0.997134	1.13775	0.706909
kCeCs2	uigirc	Alzheimer's disease	Homocarnosine levels	Inverse variance weighted	95	0.0259404	0.014315	0.0699694	-0.00211707	0.0539979	1.02628	0.997885	1.05548	0.733231
cjA4DJ	uigirc	Alzheimer's disease	Carnitine levels	Inverse variance weighted	27	-0.127423	0.0707753	0.0718001	-0.266142	0.0112969	0.880361	0.76633	1.01136	0.733231
BHxGoR	uigirc	Alzheimer's disease	X-23308 levels	Inverse variance weighted	134	-0.0332186	0.0193739	0.086417	-0.0711914	0.00475417	0.967327	0.931284	1.00477	0.784908
0FRa2D	uigirc	Alzheimer's disease	7-methylguanine levels	Inverse variance weighted	25	-0.225283	0.131699	0.0871557	-0.483413	0.0328462	0.79829	0.616675	1.03339	0.784908
CFUlJ5	uigirc	Alzheimer's disease	Indoleacetate levels	Inverse variance weighted	37	0.0370208	0.0219408	0.091544	-0.00598305	0.0800247	1.03771	0.994035	1.08331	0.784908
tMY2Zn	uigirc	Alzheimer's disease	Dopamine 3-o-sulfate levels	Inverse variance weighted	26	-0.0490036	0.0293848	0.0953847	-0.106598	0.00859057	0.952178	0.898887	1.00863	0.784908
TiCLE4	uigirc	Alzheimer's disease	Ethylmalonate levels	Inverse variance weighted	66	-0.0603347	0.0366484	0.0997002	-0.132166	0.0114963	0.941449	0.876196	1.01156	0.784908
vUSMUE	uigirc	Alzheimer's disease	N-acetylaspartate (naa) levels	Inverse variance weighted	25	-0.113592	0.0690444	0.0999284	-0.248919	0.0217351	0.892622	0.779643	1.02197	0.784908
tTW0kf	uigirc	Alzheimer's disease	N-acetylneuraminate levels	Inverse variance weighted	11	0.226828	0.137963	0.100152	-0.04358	0.497237	1.25461	0.957356	1.64417	0.784908
SriX7t	uigirc	Alzheimer's disease	4-methyl-2-oxopentanoate levels	Inverse variance weighted	36	0.140483	0.0881506	0.111009	-0.032292	0.313258	1.15083	0.968224	1.36787	0.831338
ymxyyt	uigirc	Alzheimer's disease	Galactosylglycerol levels	Inverse variance weighted	36	0.0825704	0.0531375	0.120208	-0.0215791	0.18672	1.08608	0.978652	1.20529	0.84396
zxdQrk	uigirc	Alzheimer's disease	N6-methyllysine levels	Inverse variance weighted	16	0.0385582	0.0251254	0.124875	-0.0106876	0.0878041	1.03931	0.989369	1.09177	0.853089
LMvSJF	uigirc	Alzheimer's disease	Pantothenate levels	Inverse variance weighted	28	-0.0588171	0.0398632	0.140085	-0.136949	0.0193148	0.942879	0.872015	1.0195	0.872844
BiIlas	uigirc	Alzheimer's disease	Orotate levels	Inverse variance weighted	15	-0.137162	0.0931776	0.141008	-0.31979	0.0454662	0.871829	0.726302	1.04652	0.872844
GEo7nh	uigirc	Alzheimer's disease	1-(1-enyl-palmitoyl)-2-oleoyl-gpc (p-16:0/18:1) levels	Inverse variance weighted	107	-0.0378691	0.0261387	0.1474	-0.0891009	0.0133627	0.962839	0.914753	1.01345	0.872844
LFURGP	uigirc	Alzheimer's disease	1-carboxyethylphenylalanine levels	Inverse variance weighted	96	0.0304684	0.021124	0.1492	-0.0109345	0.0718714	1.03094	0.989125	1.07452	0.872844
Y9uo07	uigirc	Alzheimer's disease	Stearoyl sphingomyelin (d18:1/18:0) levels	Inverse variance weighted	38	0.0795399	0.0559284	0.154976	-0.0300799	0.18916	1.08279	0.970368	1.20823	0.872844
srBuqB	uigirc	Alzheimer's disease	Alpha-ketoglutaramate levels	Inverse variance weighted	27	0.124539	0.088879	0.161148	-0.0496637	0.298742	1.13263	0.951549	1.34816	0.875918
bqBht6	uigirc	Alzheimer's disease	N-acetylhistidine levels	Inverse variance weighted	301	0.0125686	0.00928331	0.175771	-0.00562669	0.0307639	1.01265	0.994389	1.03124	0.918125
oHnA9r	uigirc	Alzheimer's disease	Mannose levels	Inverse variance weighted	24	-0.147213	0.110173	0.181484	-0.363153	0.0687259	0.86311	0.69548	1.07114	0.926666
pci07G	uigirc	Alzheimer's disease	5-acetylamino-6-amino-3-methyluracil levels	Inverse variance weighted	54	0.0209129	0.0159613	0.190119	-0.0103712	0.0521971	1.02113	0.989682	1.05358	0.93331
XWC1El	uigirc		N-acetylarginine levels	Inverse variance weighted	31	0.106369	0.0813622	0.191093	-0.0531009	0.265839	1.11223	0.948284	1.30452	0.93331
vnA5KK	uigirc	Alzheimer's disease	Urea levels	Inverse variance weighted	31	-0.10562	0.0821532	0.198567	-0.26664	0.0554004	0.899767	0.765949	1.05696	0.942412
9wdDcD	uigirc	Alzheimer's disease	5-methylthioadenosine (mta) levels	Inverse variance weighted	95	-0.0490233	0.0381741	0.199071	-0.123845	0.025798	0.952159	0.883517	1.02613	0.942412
Crb79J	uigirc	Alzheimer's disease	Succinimide levels	Inverse variance weighted	54	0.0300369	0.0235081	0.201346	-0.0160389	0.0761127	1.03049	0.984089	1.07908	0.942412
a4o8mn	uigirc	Alzheimer's disease	Alpha-tocopherol levels	Inverse variance weighted	78	0.0382776	0.0309097	0.215579	-0.0223053	0.0988606	1.03902	0.977942	1.10391	0.942741
aDye8H	uigirc	Alzheimer's disease	X-10457 levels	Inverse variance weighted	18	0.110516	0.0908889	0.224004	-0.0676259	0.288659	1.11685	0.93461	1.33464	0.942741
9JVrLa	uigirc	Alzheimer's disease	Stachydrine levels	Inverse variance weighted	22	-0.0254978	0.021277	0.230772	-0.0672007	0.0162051	0.974825	0.935008	1.01634	0.942741
DFzBuS	uigirc	Alzheimer's disease	3-hydroxypyridine sulfate levels	Inverse variance weighted	22	-0.032174	0.0270702	0.234621	-0.0852315	0.0208835	0.968338	0.9183	1.0211	0.942741
sK7FWt	uigirc	Alzheimer's disease	Isovalerate (i5:0) levels	Inverse variance weighted	62	0.0199729	0.016806	0.234661	-0.0129669	0.0529127	1.02017	0.987117	1.05434	0.942741
IOUqbn	uigirc	Alzheimer's disease	Sphingomyelin (d18:1/14:0, d16:1/16:0) levels	Inverse variance weighted	87	-0.0259649	0.0221167	0.240398	-0.0693136	0.0173839	0.974369	0.933034	1.01754	0.942741
ccg5f3	uigirc	Alzheimer's disease	3-methylglutarylcarnitine (2) levels	Inverse variance weighted	85	0.02728	0.0235832	0.247372	-0.018943	0.073503	1.02766	0.981235	1.07627	0.942741
xdeEu7	uigirc	Alzheimer's disease	Beta-alanine levels	Inverse variance weighted	25	0.124198	0.108675	0.253103	-0.088804	0.337201	1.13224	0.915025	1.40102	0.942741
PPkfs0	uigirc	Alzheimer's disease	Galactonate levels	Inverse variance weighted	28	0.0186457	0.0167277	0.264995	-0.0141405	0.0514319	1.01882	0.985959	1.05278	0.942741
TS7KGw	uigirc	Alzheimer's disease	Spermidine levels	Inverse variance weighted	37	-0.0214767	0.0198982	0.280441	-0.0604773	0.0175238	0.978752	0.941315	1.01768	0.942741
02MPLh	uigirc	Alzheimer's disease	Gamma-glutamyl-alpha-lysine levels	Inverse variance weighted	86	0.0206005	0.0193255	0.286434	-0.0172774	0.0584784	1.02081	0.982871	1.06022	0.942741
v7cHCn	uigirc	Alzheimer's disease	N6-carbamoylthreonyladenosine levels	Inverse variance weighted	14	0.0819943	0.0779679	0.292964	-0.0708229	0.234811	1.08545	0.931627	1.26467	0.942741
WFa8hm	uigirc	Alzheimer's disease	Palmitoyl sphingomyelin (d18:1/16:0) levels	Inverse variance weighted	98	0.0307495	0.030121	0.307318	-0.0282876	0.0897866	1.03123	0.972109	1.09394	0.942741
nzyik8	uigirc	Alzheimer's disease	Methionine sulfone levels	Inverse variance weighted	67	-0.0254851	0.0249732	0.307493	-0.0744327	0.0234624	0.974837	0.92827	1.02374	0.942741
S2mxOA	uigirc	Alzheimer's disease	1-palmitoyl-2-palmitoleoyl-gpc (16:0/16:1) levels	Inverse variance weighted	56	-0.0502433	0.0497907	0.312931	-0.147833	0.0473464	0.950998	0.862575	1.04849	0.942741
txAECJ	uigirc	Alzheimer's disease	Succinylcarnitine (c4-dc) levels	Inverse variance weighted	26	-0.0857671	0.0868756	0.323525	-0.256043	0.0845091	0.917808	0.774108	1.08818	0.942741
rVD38y	uigirc	Alzheimer's disease	Isocitrate levels	Inverse variance weighted	32	0.0498589	0.0511594	0.329769	-0.0504136	0.150131	1.05112	0.950836	1.16199	0.942741
OiUJBZ	uigirc	Alzheimer's disease	1-palmitoyl-2-linoleoyl-gpc (16:0/18:2) levels	Inverse variance weighted	174	0.0143117	0.0147711	0.332596	-0.0146397	0.0432631	1.01441	0.985467	1.04421	0.942741
ZhRfjs	uigirc	Alzheimer's disease	5-methylcytidine levels	Inverse variance weighted	29	-0.0886894	0.0916977	0.333447	-0.268417	0.0910381	0.91513	0.764589	1.09531	0.942741
3oGxfH	uigirc	Alzheimer's disease	1-stearoyl-2-oleoyl-gpc (18:0/18:1) levels	Inverse variance weighted	203	0.0191187	0.0198707	0.33597	-0.0198278	0.0580653	1.0193	0.980367	1.05978	0.942741
0hQSq7	uigirc	Alzheimer's disease	Glutamine levels	Inverse variance weighted	153	0.0496017	0.0516653	0.337026	-0.0516623	0.150866	1.05085	0.94965	1.16284	0.942741
4fMhnB	uigirc	Alzheimer's disease	Maleate levels	Inverse variance weighted	33	-0.0205625	0.021666	0.342587	-0.0630278	0.0219029	0.979648	0.938917	1.02214	0.942741
1YNU9D	uigirc	Alzheimer's disease	Acetylcarnitine (c2) levels	Inverse variance weighted	113	-0.0180868	0.0196053	0.356245	-0.0565133	0.0203397	0.982076	0.945054	1.02055	0.942741
V6fEMm	uigirc	Alzheimer's disease	1-ribosyl-imidazoleacetate levels	Inverse variance weighted	83	0.0270646	0.0295618	0.359915	-0.0308764	0.0850057	1.02743	0.969595	1.08872	0.942741
XqGI0x	uigirc	Alzheimer's disease	N,n,n-trimethyl-alanylproline betaine (tmap) levels	Inverse variance weighted	180	-0.0107747	0.0117908	0.360809	-0.0338848	0.0123353	0.989283	0.966683	1.01241	0.942741
XoRP4Q	uigirc	Alzheimer's disease	3-ureidopropionate levels	Inverse variance weighted	26	0.0341364	0.0392643	0.384629	-0.0428217	0.111094	1.03473	0.958082	1.1175	0.942741
zOwibp	uigirc	Alzheimer's disease	X-24699 levels	Inverse variance weighted	32	0.0612927	0.0727	0.399178	-0.0811993	0.203785	1.06321	0.92201	1.22603	0.949184
o3Kc5N	uigirc	Alzheimer's disease	N-acetylasparagine levels	Inverse variance weighted	19	0.11045	0.132296	0.403794	-0.148851	0.36975	1.11678	0.861697	1.44737	0.949184
9hfaeT	uigirc	Alzheimer's disease	Glutamate levels	Inverse variance weighted	59	-0.0550661	0.0661767	0.405348	-0.184772	0.0746402	0.946423	0.831293	1.0775	0.949184
NjMoqI	uigirc	Alzheimer's disease	N-acetyl-3-methylhistidine levels	Inverse variance weighted	130	0.00784665	0.00967136	0.417177	-0.0111092	0.0268025	1.00788	0.988952	1.02716	0.949184
oFJZCK	uigirc	Alzheimer's disease	1-myristoyl-2-palmitoyl-gpc (14:0/16:0) levels	Inverse variance weighted	89	-0.0273647	0.0338719	0.419155	-0.0937536	0.0390242	0.973006	0.910507	1.0398	0.949184
vRQllo	uigirc	Alzheimer's disease	Dimethyl sulfone levels	Inverse variance weighted	79	0.00984997	0.012665	0.436727	-0.0149734	0.0346734	1.0099	0.985138	1.03528	0.949184
7ktn0L	uigirc	Alzheimer's disease	5-hydroxyindoleacetate levels	Inverse variance weighted	92	0.009379	0.0126485	0.458384	-0.0154121	0.0341701	1.00942	0.984706	1.03476	0.949184
9MwW1U	uigirc	Alzheimer's disease	Glycerol 3-phosphate levels	Inverse variance weighted	16	-0.0128626	0.0184607	0.485956	-0.0490456	0.0233204	0.98722	0.952138	1.02359	0.949184
gAIxEH	uigirc	Alzheimer's disease	X-15245 levels	Inverse variance weighted	70	0.0098225	0.0141198	0.486645	-0.0178523	0.0374973	1.00987	0.982306	1.03821	0.949184
UYPc6I	uigirc	Alzheimer's disease	1-stearoyl-2-arachidonoyl-gpc (18:0/20:4) levels	Inverse variance weighted	233	0.0100037	0.0147119	0.496521	-0.0188316	0.038839	1.01005	0.981345	1.0396	0.949184
bRzdUk	uigirc	Alzheimer's disease	1-palmitoyl-2-arachidonoyl-gpc (16:0/20:4n6) levels	Inverse variance weighted	239	0.00997148	0.0147947	0.500319	-0.0190262	0.0389692	1.01002	0.981154	1.03974	0.949184
2gzpSS	uigirc	Alzheimer's disease	Tryptophan levels	Inverse variance weighted	27	-0.0837913	0.125629	0.50479	-0.330025	0.162442	0.919623	0.718906	1.17638	0.949184
nrp8du	uigirc	Alzheimer's disease	N-acetylvaline levels	Inverse variance weighted	19	0.0628457	0.0956246	0.511044	-0.124579	0.25027	1.06486	0.882869	1.28437	0.949184
CTac1a	uigirc	Alzheimer's disease	Glucose levels	Inverse variance weighted	45	0.0651063	0.0992369	0.511779	-0.129398	0.259611	1.06727	0.878624	1.29643	0.949184
hLjELo	uigirc	Alzheimer's disease	1-stearoyl-gpc (18:0) levels	Inverse variance weighted	80	0.0170639	0.0272308	0.530894	-0.0363084	0.0704362	1.01721	0.964343	1.07298	0.949184
XeJGfT	uigirc	Alzheimer's disease	Cholesterol levels	Inverse variance weighted	99	-0.0182228	0.029412	0.53554	-0.0758703	0.0394246	0.981942	0.926936	1.04021	0.949184
n685v1	uigirc	Alzheimer's disease	Sulfate levels	Inverse variance weighted	34	-0.0727424	0.118867	0.540561	-0.305722	0.160237	0.92984	0.736592	1.17379	0.949184
FpSfAS	uigirc	Alzheimer's disease	1-(1-enyl-palmitoyl)-2-arachidonoyl-gpc (p-16:0/20:4) levels	Inverse variance weighted	56	0.0128484	0.0213966	0.548181	-0.0290889	0.0547857	1.01293	0.97133	1.05631	0.949184
BX1vpI	uigirc	Alzheimer's disease	Sphingomyelin (d18:2/24:1, d18:1/24:2) levels	Inverse variance weighted	118	0.0105866	0.0179913	0.556246	-0.0246763	0.0458495	1.01064	0.975626	1.04692	0.949184
jJf6I9	uigirc	Alzheimer's disease	5,6-dihydrothymine levels	Inverse variance weighted	41	-0.0497154	0.0873607	0.5693	-0.220942	0.121512	0.9515	0.801763	1.1292	0.949184
Yp0x82	uigirc	Alzheimer's disease	X-12101 levels	Inverse variance weighted	36	0.0282951	0.0497776	0.569744	-0.0692691	0.125859	1.0287	0.933076	1.13412	0.949184
Sk2iO8	uigirc	Alzheimer's disease	Glutarylcarnitine (c5-dc) levels	Inverse variance weighted	76	-0.00879542	0.0157827	0.577336	-0.0397296	0.0221388	0.991243	0.961049	1.02239	0.949184
OtTsIo	uigirc	Alzheimer's disease	N-acetyl-beta-alanine levels	Inverse variance weighted	22	-0.0561983	0.102418	0.583202	-0.256938	0.144542	0.945352	0.773416	1.15551	0.949184
H6aFSu	uigirc	Alzheimer's disease	Beta-citrylglutamate levels	Inverse variance weighted	25	0.0417784	0.0768422	0.586654	-0.108832	0.192389	1.04266	0.896881	1.21214	0.949184
SLcUZh	uigirc	Alzheimer's disease	Citrate levels	Inverse variance weighted	25	0.0586625	0.110098	0.594159	-0.15713	0.274455	1.06042	0.854593	1.31581	0.949184
emwOCg	uigirc	Alzheimer's disease	Serine levels	Inverse variance weighted	25	0.0694855	0.135203	0.607297	-0.195512	0.334483	1.07196	0.822414	1.39722	0.949184
ovgO56	uigirc	Alzheimer's disease	7-alpha-hydroxy-3-oxo-4-cholestenoate (7-hoca) levels	Inverse variance weighted	23	0.04273	0.0841059	0.611419	-0.122118	0.207578	1.04366	0.885044	1.23069	0.949184
3MrZOs	uigirc	Alzheimer's disease	Guanosine levels	Inverse variance weighted	58	-0.0255119	0.0532573	0.631916	-0.129896	0.0788723	0.974811	0.878187	1.08207	0.949184
9ulgad	uigirc	Alzheimer's disease	N-acetylglucosamine/n-acetylgalactosamine levels	Inverse variance weighted	415	-0.00268642	0.005792	0.64278	-0.0140387	0.00866591	0.997317	0.986059	1.0087	0.949184
hbYVfc	uigirc	Alzheimer's disease	Arachidonate (20:4n6) levels	Inverse variance weighted	26	0.0119608	0.0269188	0.656805	-0.0408001	0.0647217	1.01203	0.960021	1.06686	0.958196
dThbAQ	uigirc	Alzheimer's disease	2-aminophenol sulfate levels	Inverse variance weighted	16	-0.0150069	0.0349749	0.667868	-0.0835578	0.053544	0.985105	0.919838	1.055	0.959914
IeFymb	uigirc	Alzheimer's disease	1-stearoyl-2-linoleoyl-gpc (18:0/18:2) levels	Inverse variance weighted	254	0.00524325	0.0124558	0.673792	-0.01917	0.0296565	1.00526	0.981013	1.0301	0.959914
Ry0VU5	uigirc	Alzheimer's disease	Threonine levels	Inverse variance weighted	37	0.0354167	0.0856513	0.679242	-0.13246	0.203293	1.03605	0.875938	1.22543	0.959914
RMQQj8	uigirc	Alzheimer's disease	N2,n2-dimethylguanosine levels	Inverse variance weighted	28	-0.0373942	0.094252	0.691554	-0.222128	0.14734	0.963296	0.800813	1.15875	0.959914
rQJDQu	uigirc	Alzheimer's disease	Sphingomyelin (d18:1/18:1, d18:2/18:0) levels	Inverse variance weighted	70	0.0168441	0.0425691	0.692335	-0.0665914	0.10028	1.01699	0.935577	1.10548	0.959914
iiYHUR	uigirc	Alzheimer's disease	N-acetylphenylalanine levels	Inverse variance weighted	62	0.00870786	0.0222125	0.695039	-0.0348286	0.0522443	1.00875	0.965771	1.05363	0.959914
Z94LxA	uigirc	Alzheimer's disease	Propionylcarnitine (c3) levels	Inverse variance weighted	71	-0.0101807	0.0270118	0.70625	-0.0631239	0.0427625	0.989871	0.938827	1.04369	0.959914
fNqeyn	uigirc	Alzheimer's disease	3-methylhistidine levels	Inverse variance weighted	38	0.00492488	0.0130742	0.706405	-0.0207005	0.0305502	1.00494	0.979512	1.03102	0.959914
pVGmN8	uigirc	Alzheimer's disease	Hypoxanthine levels	Inverse variance weighted	13	0.0414307	0.112438	0.712519	-0.178948	0.26181	1.0423	0.836149	1.29928	0.961712
mj2rRc	uigirc	Alzheimer's disease	1-oleoyl-GPC (18:1) levels	Inverse variance weighted	31	-0.0191735	0.0595305	0.747393	-0.135853	0.0975062	0.981009	0.872971	1.10242	0.966254
kdfywa	uigirc	Alzheimer's disease	1-arachidonoyl-gpc (20:4n6) levels	Inverse variance weighted	82	0.00600922	0.0211745	0.776568	-0.0354929	0.0475113	1.00603	0.96513	1.04866	0.967144
B4cHK2	uigirc	Alzheimer's disease	X-22162 levels	Inverse variance weighted	30	-0.015965	0.0614091	0.794881	-0.136327	0.104397	0.984162	0.872557	1.11004	0.970183
TqhvmJ	uigirc	Alzheimer's disease	3-methyl-2-oxobutyrate levels	Inverse variance weighted	37	0.029653	0.143303	0.836069	-0.251222	0.310528	1.0301	0.77785	1.36414	0.973904
LxXxWb	uigirc	Alzheimer's disease	Citramalate levels	Inverse variance weighted	250	0.00131792	0.00709389	0.852616	-0.0125861	0.0152219	1.00132	0.987493	1.01534	0.973904
fxBp0y	uigirc	Alzheimer's disease	Kynurenine levels	Inverse variance weighted	31	-0.00970359	0.0590999	0.869582	-0.125539	0.106132	0.990343	0.882021	1.11197	0.973904
OkHJWQ	uigirc	Alzheimer's disease	Fructose levels	Inverse variance weighted	30	0.013124	0.0801938	0.870004	-0.144056	0.170304	1.01321	0.865839	1.18567	0.973904
dZKd9n	uigirc	Alzheimer's disease	Pyroglutamine levels	Inverse variance weighted	23	-0.00709734	0.0653807	0.913556	-0.135244	0.121049	0.992928	0.873503	1.12868	0.973904
cIMYiS	uigirc	Alzheimer's disease	Caffeine levels	Inverse variance weighted	26	0.00133487	0.0153868	0.930867	-0.0288233	0.031493	1.00134	0.971588	1.03199	0.973904
m31V7X	uigirc	Alzheimer's disease	3-hydroxyhexanoate levels	Inverse variance weighted	18	0.015607	0.183162	0.932095	-0.34339	0.374604	1.01573	0.709361	1.45442	0.973904
QI78zE	uigirc	Alzheimer's disease	Sphingomyelin (d18:1/24:1, d18:2/24:0) levels	Inverse variance weighted	97	0.00154477	0.0197702	0.937719	-0.0372048	0.0402943	1.00155	0.963479	1.04112	0.973904

## Sheet: Supplementary table S2
id.exposure	id.outcome	outcome	exposure	method	Q	Q_df	Q_pval
8QOpxe	FZP5i6	Alzheimer's disease	(N(1) + N(8))-acetylspermidine levels	MR Egger	141.472	127	0.179533
8QOpxe	FZP5i6	Alzheimer's disease	(N(1) + N(8))-acetylspermidine levels	Inverse variance weighted	141.791	128	0.191031
id.exposure	id.outcome	outcome	exposure	method	Q	Q_df	Q_pval
HzI4BH	qt6Yoz	Alzheimer's disease	X-12906 levels	MR Egger	40.5102	28	0.0595122
HzI4BH	qt6Yoz	Alzheimer's disease	X-12906 levels	Inverse variance weighted	40.9158	29	0.0700402
id.exposure	id.outcome	outcome	exposure	method	Q	Q_df	Q_pval
QP1cwP	EBY5DU	Alzheimer's disease	X-12015 levels	MR Egger	30.3902	29	0.39472
QP1cwP	EBY5DU	Alzheimer's disease	X-12015 levels	Inverse variance weighted	31.4077	30	0.395569
id.exposure	id.outcome	outcome	exposure	method	Q	Q_df	Q_pval
s3nVRy	xM19WV	Alzheimer's disease	Myo-inositol levels	MR Egger	169.639	137	0.0305043
s3nVRy	xM19WV	Alzheimer's disease	Myo-inositol levels	Inverse variance weighted	169.842	138	0.0339384
id.exposure	id.outcome	outcome	exposure	method	Q	Q_df	Q_pval
glhTB6	MELouT	Alzheimer's disease	Theophylline levels	MR Egger	23.1179	29	0.77112
glhTB6	MELouT	Alzheimer's disease	Theophylline levels	Inverse variance weighted	23.2486	30	0.804901
id.exposure	id.outcome	outcome	exposure	method	Q	Q_df	Q_pval
OEUXUP	gYBU6K	Alzheimer's disease	N1-methyladenosine levels	MR Egger	72.983	76	0.576809
OEUXUP	gYBU6K	Alzheimer's disease	N1-methyladenosine levels	Inverse variance weighted	72.9863	77	0.608435
id.exposure	id.outcome	outcome	exposure	method	Q	Q_df	Q_pval
lZ90Xx	aCPchv	Alzheimer's disease	N1-methyl-2-pyridone-5-carboxamide levels	MR Egger	130.579	118	0.202013
lZ90Xx	aCPchv	Alzheimer's disease	N1-methyl-2-pyridone-5-carboxamide levels	Inverse variance weighted	130.601	119	0.220137
id.exposure	id.outcome	outcome	exposure	method	Q	Q_df	Q_pval
3thqmN	vSATDP	Alzheimer's disease	N-acetylserine levels	MR Egger	33.8423	22	0.0509673
3thqmN	vSATDP	Alzheimer's disease	N-acetylserine levels	Inverse variance weighted	34.8823	23	0.0534317
id.exposure	id.outcome	outcome	exposure	method	Q	Q_df	Q_pval
nugNMG	TOn88e	Alzheimer's disease	Leucine levels	MR Egger	25.6034	21	0.221978
nugNMG	TOn88e	Alzheimer's disease	Leucine levels	Inverse variance weighted	26.3042	22	0.23885
id.exposure	id.outcome	outcome	exposure	method	Q	Q_df	Q_pval
AVqPvK	1K8gWX	Alzheimer's disease	Inosine levels	MR Egger	34.603	38	0.627322
AVqPvK	1K8gWX	Alzheimer's disease	Inosine levels	Inverse variance weighted	34.603	39	0.67061
id.exposure	id.outcome	outcome	exposure	method	Q	Q_df	Q_pval
PHuj4l	pecluZ	Alzheimer's disease	Homoarginine levels	MR Egger	21.3476	20	0.376932
PHuj4l	pecluZ	Alzheimer's disease	Homoarginine levels	Inverse variance weighted	21.6191	21	0.421738
id.exposure	id.outcome	outcome	exposure	method	Q	Q_df	Q_pval
Y3VOU0	cqoy2E	Alzheimer's disease	Ethyl beta-glucopyranoside levels	MR Egger	18.7361	23	0.716428
Y3VOU0	cqoy2E	Alzheimer's disease	Ethyl beta-glucopyranoside levels	Inverse variance weighted	19.2812	24	0.736832
id.exposure	id.outcome	outcome	exposure	method	Q	Q_df	Q_pval
J7J6uA	xIIPAd	Alzheimer's disease	Creatine levels	MR Egger	9.40266	21	0.985675
J7J6uA	xIIPAd	Alzheimer's disease	Creatine levels	Inverse variance weighted	10.6248	22	0.9797
id.exposure	id.outcome	outcome	exposure	method	Q	Q_df	Q_pval
OEvqhz	2jIqmC	Alzheimer's disease	Ascorbate (vitamin c) levels	MR Egger	278.973	275	0.421917
OEvqhz	2jIqmC	Alzheimer's disease	Ascorbate (vitamin c) levels	Inverse variance weighted	280.396	276	0.415093
id.exposure	id.outcome	outcome	exposure	method	Q	Q_df	Q_pval
ljd1LQ	b1iqbt	Alzheimer's disease	3-methoxytyrosine levels	MR Egger	27.3651	25	0.337897
ljd1LQ	b1iqbt	Alzheimer's disease	3-methoxytyrosine levels	Inverse variance weighted	27.6137	26	0.377726

## Sheet: Supplementary table S3
id.exposure	id.outcome	outcome	exposure	egger_intercept	se	pval
OEUXUP	gYBU6K	Alzheimer's disease	N1-methyladenosine levels	-0.000423865	0.00741407	0.95456
id.exposure	id.outcome	outcome	exposure	egger_intercept	se	pval
lZ90Xx	aCPchv	Alzheimer's disease	N1-methyl-2-pyridone-5-carboxamide levels	-0.00127821	0.00908457	0.888346
id.exposure	id.outcome	outcome	exposure	egger_intercept	se	pval
3thqmN	vSATDP	Alzheimer's disease	N-acetylserine levels	-0.012936	0.0157327	0.419767
id.exposure	id.outcome	outcome	exposure	egger_intercept	se	pval
s3nVRy	xM19WV	Alzheimer's disease	Myo-inositol levels	0.00392061	0.00966096	0.685508
id.exposure	id.outcome	outcome	exposure	egger_intercept	se	pval
nugNMG	TOn88e	Alzheimer's disease	Leucine levels	0.0119389	0.0157466	0.456764
id.exposure	id.outcome	outcome	exposure	egger_intercept	se	pval
AVqPvK	1K8gWX	Alzheimer's disease	Inosine levels	-2.9304e-05	0.00871462	0.997335
id.exposure	id.outcome	outcome	exposure	egger_intercept	se	pval
PHuj4l	pecluZ	Alzheimer's disease	Homoarginine levels	0.00785666	0.0155795	0.619564
id.exposure	id.outcome	outcome	exposure	egger_intercept	se	pval
PHuj4l	pecluZ	Alzheimer's disease	Homoarginine levels	0.00785666	0.0155795	0.619564
id.exposure	id.outcome	outcome	exposure	egger_intercept	se	pval
Y3VOU0	cqoy2E	Alzheimer's disease	Ethyl beta-glucopyranoside levels	-0.00988518	0.0133897	0.467818
id.exposure	id.outcome	outcome	exposure	egger_intercept	se	pval
J7J6uA	xIIPAd	Alzheimer's disease	Creatine levels	-0.0148909	0.0134698	0.281448
id.exposure	id.outcome	outcome	exposure	egger_intercept	se	pval
BBzdjo	iIH5nD	Alzheimer's disease	Asparagine levels	-0.0116277	0.00979445	0.2455
id.exposure	id.outcome	outcome	exposure	egger_intercept	se	pval
OEvqhz	2jIqmC	Alzheimer's disease	Ascorbate (vitamin c) levels	-0.00886574	0.00748537	0.237274
id.exposure	id.outcome	outcome	exposure	egger_intercept	se	pval
ljd1LQ	b1iqbt	Alzheimer's disease	3-methoxytyrosine levels	-0.00614697	0.0128978	0.637794
id.exposure	id.outcome	outcome	exposure	egger_intercept	se	pval
8QOpxe	FZP5i6	Alzheimer's disease	(N(1) + N(8))-acetylspermidine levels	-0.00442085	0.00826195	0.593526
id.exposure	id.outcome	outcome	exposure	egger_intercept	se	pval
HzI4BH	qt6Yoz	Alzheimer's disease	X-12906 levels	-0.00737491	0.0139292	0.600663
id.exposure	id.outcome	outcome	exposure	egger_intercept	se	pval
glhTB6	MELouT	Alzheimer's disease	Theophylline levels	0.00595349	0.0164651	0.720286
id.exposure	id.outcome	outcome	exposure	egger_intercept	se	pval
QP1cwP	EBY5DU	Alzheimer's disease	X-12015 levels	-0.0129123	0.0131041	0.332597
